# Supplementary material for: Explainable machine learning for predicting coronary heart disease risk in patients with carotid atherosclerosis: A retrospective study with SHAP and decision curve analysis
Source: J Clin Transl Sci. 2026 Mar 6;10(1):e57. doi: 10.1017/cts.2026.10722 (PMC13058763; doi:10.1017/cts.2026.10722)
Supplement: Zhang et al. supplementary material 4 — Zhang et al. supplementary material [file S2059866126107225sup004.xlsx]

## Sheet: Sheet1
Supplementary Table 4. Performance of the Logistic Regression Model in the External Validation Cohort.
Variable Category	Variable Name	Total Sample Size (n)	Missing Count (n)	Missing Rate (%)	Missing Data Handling	Rationale / Justification
Demographic and General Information	Age	487	0	0	No action	No missing values; directly included in analysis
	Sex	487	0	0	No action	No missing values; directly included in analysis
	Body Mass Index (BMI)	487	0	0	No action	No missing values; directly included in analysis
	Education level	487	0	0	No action	No missing values; directly included in analysis
	Annual household income	487	0	0	No action	No missing values; directly included in analysis
	Occupation within 6 months prior to onset	487	0	0	No action	No missing values; directly included in analysis
	Payment type	487	0	0	No action	No missing values; directly included in analysis
	Marital status	487	0	0	No action	No missing values; directly included in analysis
	Time of onset (circadian time)	487	392	80.49	Variable excluded	Missing rate far exceeded the predefined high-missingness threshold (30%); poor data completeness; exclusion did not affect core predictive dimensions
	Solar term at onset (traditional Chinese calendar)	487	405	83.16	Variable excluded	Extremely high missingness (>80%) and limited evidence supporting a direct association with CHD onset; exclusion reduced model noise
Vital Signs	Systolic blood pressure at onset	487	0	0	No action	No missing values; directly included in analysis
	Diastolic blood pressure at onset	487	0	0	No action	No missing values; directly included in analysis
Clinical History	History of transient ischemic attack (TIA）	487	0	0	No action	No missing values; directly included in analysis
	Hypertension	487	0	0	No action	No missing values; directly included in analysis
	Diabetes mellitu	487	0	0	No action	No missing values; directly included in analysis
	Coronary heart disease (CHD)	487	0	0	No action	No missing values; directly included in analysis(outcome variable).
	Hyperlipidemia	487	0	0	No action	No missing values; directly included in analysis
	Hyperhomocysteinemia	487	0	0	No action	No missing values; directly included in analysis
	Smoking history	487	0	0	No action	No missing values; directly included in analysis
	Drinking history	487	0	0	No action	No missing values; directly included in analysis
Dietary Habits	High-salt diet	487	356	73.1	Variable excluded	High missingness; assessment relied on self-report and was prone to recall bias; exclusion did not affect core predictive dimensions
	Low-salt diet	487	362	74.33	Variable excluded	Substantial overlap with “high-salt diet” information and high missingness; exclusion avoided redundancy
	High-fat diet	487	348	71.46	Variable excluded	High missingness; objective lipid indicators were available and provided more reliable information
	Low-fat diet	487	351	72.07	Variable excluded	High missingness; glycated hemoglobin (HbA1c) objectively reflected glucose metabolism status
	High-sugar diet	487	365	74.95	Variable excluded	Redundant with “high-sugar diet” information and high missingness; exclusion reduced model complexity
	Low-sugar diet	487	370	75.98	Variable excluded	Redundant with “high-sugar diet” information and high missingness; exclusion reduced model complexit
	High-protein diet	487	358	73.51	Variable excluded	High missingness; limited evidence supporting an independent association with CHD; exclusion reduced irrelevant noise
	Low-protein diet	487	364	74.74	Variable excluded	Overlapping information with “high-protein diet” and high missingness; exclusion improved model parsimony
	Spicy food consumption	487	345	70.84	Variable excluded	High missingness; inconsistent evidence regarding association with cardiovascular outcomes
	Bland diet	487	353	72.48	Variable excluded	Complementary to “spicy food consumption” and high missingness; exclusion avoided overfitting
	Cold food consumption	487	372	76.4	Variable excluded	High missingness; dietary subtype information was incomplete and lacked robust evidence linking it to CHD risk; exclusion reduced potential nois
	Warm food consumption	487	368	75.57	Variable excluded	Overlapping information with cold food consumption and high missingness; exclusion simplified model structure
	Regular diet (no specific dietary preference)	487	359	73.72	Variable excluded	High missingness; limited incremental value for prediction; exclusion improved model parsimony
Lifestyle Status	Work status	487	298	61.2	Variable excluded	High missingness; work-related stress was subjectively assessed; exclusion reduced model bias
	Fatigue level	487	305	62.63	Variable excluded	High missingness and subjective assessment; exclusion improved model stability
	Sleep status	487	312	64.07	Variable excluded	High missingness; insufficient objective sleep metrics (e.g., sleep duration, sleep quality); exclusion avoided unclear risk attribution
	Physical activity	487	0	0	No action	No missing values; directly included in analysis
Hematological and Biochemical Markers	RBC	487	0	0	No action	No missing values; directly included in analysis
	WBC	487	0	0	No action	No missing values; directly included in analysis
	PLT	487	0	0	No action	No missing values; directly included in analysis
	HGB	487	0	0	No action	No missing values; directly included in analysis
	TC	487	0	0	No action	No missing values; directly included in analysis
	TG	487	0	0	No action	No missing values; directly included in analysis
	LDL	487	0	0	No action	No missing values; directly included in analysis
	HDL	487	0	0	No action	No missing values; directly included in analysis
	Apo A1	487	326	66.94	Variable excluded	High missingness; Apo A1 provides overlapping information with HDL-C; exclusion avoided redundancy
	Apo B	487	321	65.91	Variable excluded	High missingness; Apo B overlaps with LDL-C for atherogenic risk assessment; exclusion simplified the model
	PT	487	0	0	No action	No missing values; directly included in analysis
	FIB	487	0	0	No action	No missing values; directly included in analysis
	APTT	487	0	0	No action	No missing values; directly included in analysis
	TT	487	0	0	No action	No missing values; directly included in analysis
	HbA1c	487	0	0	No action	No missing values; directly included in analysis
	Cr	487	0	0	No action	No missing values; directly included in analysis
	UA	487	0	0	No action	No missing values; directly included in analysis
	Hcy	487	0	0	No action	No missing values; directly included in analysis
Imaging and Quantitative Indicators	Carotid atherosclerotic plaque	487	95	19.51	Mean filling (with proportional mean)	Moderate missingness (≤30%); variable is clinically important for cardiovascular risk; imputed using proportional mean based on training set to avoid excessive sample loss
